# Supplementary material for: Inhibiting EZH2 targets atypical teratoid rhabdoid tumor by triggering viral mimicry via both RNA and DNA sensing pathways
Source: Nat Commun. 2024 Oct 29;15:9321. doi: 10.1038/s41467-024-53515-8 (PMC11522499; doi:10.1038/s41467-024-53515-8)
Supplement: Supplementary file 4 — Source Data [file 41467_2024_53515_MOESM4_ESM.xlsx]

## Sheet: Figure 1
Figure 1f
		CHLA02								CHLA05								BT12								BT16
		UNC2400			UNC1999					UNC2400			UNC1999					UNC2400			UNC1999					UNC2400			UNC1999
	ISG15	1	1	1	9.9821	5.7954	7.6434		ISG15	1	1	1	6.9895	9.0077	5.7938		ISG15	1	1	1	4.7862	5.5864	7.8569		ISG15	1	1	1	24.3112	32.5285	22.7778
	DDX58	1	1	1	6.8213	10.9625	8.8265		DDX58	1	1	1	7.852	6.2021	9.6854		DDX58	1	1	1	3.9832	6.0974	7.2821		DDX58	1	1	1	18.3384	30.6937	26.0936
	OASL	1	1	1	9.3088	12.5003	13.6674		OASL	1	1	1	6.0302	9.1051	10.3992		OASL	1	1	1	6.1383	7.5166	8.5219		OASL	1	1	1	56.5456	80.1709	71.8349
	OAS1	1	1	1	38.2794	30.0342	45.8714		OAS1	1	1	1	26.7684	31.3952	43.8393		OAS1	1	1	1	7.9289	8.9632	12.1169		OAS1	1	1	1	3159.31	2594.73	3503.46
Figure 1g	BT16
		UNC2400			UNC1999			Ruxolitinib			CP-690550			Ruxolitinib UNC1999			CP-690550 UNC1999
	ISG15	1	1	1	24.3112	32.5285	22.7778	1.0458	1.2797	0.8994	0.9395	0.8284	1.1385	2.6719	1.8181	2.1794	1.6584	1.3309	1.8597
	DDX58	1	1	1	18.3384	30.6937	26.0936	0.8852	0.9586	1.1789	1.1151	0.9321	0.868	1.6303	1.2924	1.5751	1.4832	1.1832	1.652
	OASL	1	1	1	56.5455	80.1709	71.8349	0.9708	0.8471	1.0121	0.8996	1.0178	1.1557	1.2183	1.3528	1.957	1.358	1.6944	2.5995
	OAS1	1	1	1	3159.31	2594.73	3503.46	1.2086	1.0477	0.9134	0.9536	1.1263	0.8425	4.1427	15.7803	16.759	19.7231	5.9471	22.6935
	CHLA02
		UNC2400			UNC1999			Ruxolitinib			CP-690550			Ruxolitinib UNC1999			CP-690550 UNC1999
	ISG15	1	1	1	9.9821	5.7954	7.6434	0.9507	1.2378	1.0855	0.9256	0.8306	1.0787	0.782	1.032	1.524	0.9884	1.0632	1.1586
	DDX58	1	1	1	6.8213	10.9625	8.8265	0.8101	1.1759	0.8821	1.075	0.8469	0.9898	0.9631	1.091	1.2935	0.9704	1.5432	1.1612
	OASL	1	1	1	9.3088	12.5003	13.6674	0.8295	1.0967	1.0239	0.8752	1.1815	0.9266	1.3917	1.0181	0.9472	1.059	1.6255	1.2527
	OAS1	1	1	1	38.2794	30.0341	45.8714	0.807	1.1722	1.0147	1.098	0.905	0.8099	1.0214	1.1377	1.5816	1.1945	1.5064	2.0767

## Sheet: Figure 2
Figure 2b
		UNC2400				UNC1999
	dsRNA_CTCF	181008	113061	317311	229269	604345	571030	511099	579846
Figure 2c
Figure 2d		sgLUC UNC2400				sgLUC UNC1999				sgMAVS UNC2400				sgMAVS UNC1999
	DDX58	1	1	1	1	19.1322	14.0023	16.6163	15.8483	0.8593	1.0691	0.9115	0.8859	8.3222	7.9086	12.5915	9.6492
	ISG15	1	1	1	1	25.7951	29.1083	19.5472	17.7376	0.9736	0.8456	1.243	0.8885	12.6247	15.693	8.004	9.6378
	IRF7	1	1	1	1	39.8756	33.1845	26.2469	35.6279	0.8877	0.7903	1.2992	1.0216	13.4919	14.281	22.2414	16.7314
	OASL	1	1	1	1	22.5902	20.8045	23.2231	28.7668	1.1955	0.8796	0.8936	1.1501	8.7544	10.4381	13.3105	14.8798
Figure 2h		UNC2400			UNC1999 J2
	EV AluJb-AluSz repeat1	18.86	15.99	12.97	1470.91	792.67	972.97
	EV AluJb-AluSz repeat2	3.35	7.58	7.4	813.79	231.19	457.4
	EV AluSp-AluSp repeat1	31.68	22.02	28.44	959.87	435.49	531.44
	EV AluSp-AluSp repeat2	111.83	85.81	69.95	963.47	350.36	690.95
	EV AluSz-AluSx1 repeat1	3.52	3.75	8.9	444.79	227.5	131.64
	EV AluSz-AluSx1 AluSx1	21.75	18.03	17.44	835.44	586.82	490.61
Figure 2i		UNC2400 J2			UNC1999 J2
	AluSx-AluJb repeat1	54.24	17.28	35.66	960.35	428.68	835.66
	AluSx-AluJb repeat2	26.93	18.04	34.26	1181.85	262.07	912.6
	AluJb-AluSg repeat1	129.97	47.33	136.38	7014.96	1546.64	5136.38
	AluJb-AluSg repeat2	118.51	58.4	40.61	2868.12	2357.73	1940.61
	AluJo-AluYm1 repeat1	26.06	58.92	40.29	6910.59	2121.29	3270.95
	AluJo-AluYm1 repeat2	30.55	44.84	47.18	3833.55	1306.69	2347.23
	AluJb-AluY repeat1	41.69	21.05	35.33	5907.08	2036.02	3151.45
	AluJb-AluY repeat2	18.12	29.13	15.29	11.69	5.18	13.66

## Sheet: Figure 4
Figure 4b
	γ-H2AX foci/cell	UNC2400	UNC1999
		0.8758	5.1304
		1.5744	6.8308
		1.5276	6.1718
Figure 4c
	Cells with micronuclei (%)	UNC2400	UNC1999
		1.3612	10.5402
		1.7375	11.1111
		1.0256	9.4538
Figure 4d
	Cells with cGAS+ micronuclei (%)	UNC2400	UNC1999
		0.303	10.4725
		0.4219	8.3333
		0.4717	7.9365
Figure 4e
Figure 4f
		UNC2400			UNC1999			H-151 (STINGi)			UNC1999 H-151
	DDX58	1	1	1	17.6532	13.7435	20.3727	0.8504	1.0275	0.9708	8.1925	4.2924	3.5105
	ISG15	1	1	1	29.2506	37.3515	33.5541	1.0238	0.8296	0.9573	12.9446	6.0976	10.68
	IRF7	1	1	1	22.2089	14.5579	19.8217	1.0177	1.2264	0.9358	7.4123	5.3912	4.7957
Figure 4g
		sgLUC UNC2400			sgLUC UNC1999			sgcGAS UNC2400			sgcGAS UNC1999			sgMAVS UNC2400			sgMAVS UNC1999			sgMAVS CGAS UNC2400			sgMAVS CGAS UNC1999
	DDX58	1	1	1	16.9082	22.2543	18.5237	1.4933	1.2149	1.0851	3.5391	7.1034	5.9565	0.8612	0.8454	0.963	12.7461	13.8511	9.3893	0.9853	0.7781	0.885	1.2193	1.4215	1.1508
	ISG15	1	1	1	16.333	21.8157	18.5197	0.8642	0.7176	1.1824	3.9248	6.9833	5.1768	0.913	0.9374	1.0622	11.6149	9.3149	7.6338	1.0241	0.9319	0.9322	1.4347	1.2986	1.5528
	IRF7	1	1	1	19.1529	25.0487	23.9538	1.2297	1.0638	0.9139	5.6398	3.9926	8.0131	0.9129	0.8536	0.9802	12.1639	9.2832	11.2854	0.8549	0.9726	0.7812	1.1291	1.2594	1.4723

## Sheet: Figure 5
Figure 5c
			UNC2400			UNC1999
		L1 5UTR	1	1	1	3.26	4.85	3.89
		L1 ORF1	1	1	1	6.81	8.5	6.23
		L1 ORF2	1	1	1	6.06	5.01	3.13
Figure 5e
		ssDNA puncta per cell	sgNeg UNC2400	sgNeg UNC1999	sgL1-5’UTR UNC2400	sgL1-5’UTR UNC1999	sgL1-ORF1 UNC2400	sgL1-ORF1 UNC1999
			1	0	3	0	0	0
			0	0	1	0	0	0
			0	3	0	0	0	0
			0	0	0	0	0	0
			0	1	1	0	0	0
			0	3	3	0	0	0
			0	1	0	0	0	0
			0	1	0	0	0	0
			0	0	1	0	0	0
			0	0	0	0	0	0
			0	5	1	0	0	0
			0	0	1	0	0	0
			0	1	0	0	0	0
			0	0	0	0	0	0
			0	3	0	0	0	2
			0	1	0	0	0	2
			0	5	0	0	0	1
			0	5	0	0	0	3
			0	7	0	0	0	1
			0	1	2	0	0	0
			0	3	0	0	0	0
			0	3	0	0	0	0
			0	3	0	0	0	0
			0	1	1	0	0	0
			0	3	0	0	0	0
			0	0	0	0	0	0
			0	1	1	0	0	0
			0	0	0	0	0	0
			0	0	0	0	0	0
			0	1	0	0	0	0
			0	0	0	0	0	0
			0	0	0	0	0	0
			0	0	0	0	0	0
			0	6	0	0	0	0
			0	2	0	2	0	0
			0	3	0	1	0	0
			0	4	0	3	0	0
			0	1	0	2	0	0
			0	5	0	1	0	0
			0	1	0	1	0	0
			0	0	0	1	0	0
			0	5	0	1	0	0
			0	8	0	1	0	0
			0	1	1	1	0	0
			0	6	0	2	0	0
			0	2	0	2	0	0
			0	1	0	3	0	0
			0	1	0	1	0	0
			0	1	0	0	0	0
			1	3	0	0	0	0
			0	0	0	0	0	0
			0	3	0	0	0	0
			0	1	0	0	0	0
			0	3	0	0	0	0
			0	1	0	0	0	0
			0	0	0	0	0	0
			0	0	0	0	0	0
			0	3	0	0	0	2
			0	2	0	0	0	1
			0	1	0	0	0	1
			0	0	0	0	0	1
			0	0	0	0	0	1
			0	0	0	2	0	1
			0	0	0	2	0	1
			1	1	0	2	0	0
			0	0	0	2	2	0
			0	1	0	1	1	0
			1	2	0	0	2	0
			1	0	0	0	1	0
			0	1	0	0	1	0
			0	0	0	0	2	0
			0	1	0	0	2	0
			1	0	0	0	1	0
			0	0	0	0	1	0
			1	3	0	0	0	0
			0	3	0	0	0	0
			0	2	0	0	0	0
			0	0	0	0	0	0
			0	6	0	0	0	0
			2	1	1	0	0	0
			3	2	2	0	0	0
			0	3	0	4	0	0
			0	2	0	1	0	0
			3	9	0	1	0	0
			0	2	0	1	0	0
			0	0	0	1	0	0
			0	1	0	1	0	0
			0	0	0	1	0	0
			0	1	0	1	0	0
			0	3	0	2	0	0
			0	3	0	0	0	0
			0	2	0	0	0	0
			0	3	0	0	0	0
			0	2	0	0	0	0
			0	3	0	0	0	0
			0	3	0	0	0	1
			0	1	0	0	0	1
			1	2	0	0	0	1
			0	3	0	0	0	1
			0	0	0	0	0	2
			0	1	0	0	0	2
			0	0	0	0	0	2
			0	1	0	0	0	2
			0	1	0	0	0	0
			0	2	0	0	0	0
			1	1	0	0	0	0
			1	0	0	0	0	0
			0	1	1	0	0	0
			0	1	2	1	0	2
			0	0	1	1	0	1
			0	0	0	1	0	1
			0	2	1	1	0	1
			0	1	0	1	0	1
			0	4	0	1	0	0
			0	7	0	2	0	0
			2	0	0	0	0	0
			1	3	0	0	0	0
			0	4	0	0	0	0
			0	4	0	0	0	0
			0	0	0	0	0	0
			0	4	0	0	0	0
			2	0	0	0	0	0
			1	1	0	0	0	0
			0	0	0	0	0	0
			0	0	0	2	0	0
			0	0	0	2	0	0
			2	3	1	2	0	0
			0	1	1	0	0	0
			2	0	1	0	0	0
			0	0	4	0	1	3
			0	0	1	0	2	2
			1	1	0	1	1	2
			0	0	0	0	1	1
			0	0	0	2	1	2
			1	1	1	0	1	1
			0	0	0	0	1	0
			0	2	0	0	2	0
			1	1	0	0	0	1
			0	2	0	0	0	0
			0	0	0	0	0	2
			0	1	1	0	0	2
			3	0	0	0	0	1
			2	2	0	0	0	0
			1	1	0	1	0	0
			0	0	1	1	0	1
			0	2	0	0	0	0
			0	0	0	0	0	0
			0	0	1	0	0	0
			0	1	0	0	1	0
			2	1	0	0	1	1
Figure 5f
			sgNeg UNC2400			sgNeg UNC1999			sgL1 5'UTR UNC2400			sgL1 5'UTR UNC1999
		DDX58	1	1	1	25.701	33.5782	28.5749	1.0441	1.3523	1.0764	11.4338	8.1751	15.3175
		ISG15	1	1	1	32.317	34.2348	30.1206	0.9427	1.1329	0.9722	12.2932	10.4062	16.7031
		IRF7	1	1	1	27.2221	24.2414	32.0321	1.1045	0.5838	0.9153	11.6424	6.66	13.9481
		OASL	1	1	1	103.038	147.515	130.732	0.4805	0.9161	1.3705	30.6971	32.5425	42.4011
			sgNeg UNC2400			sgNeg UNC1999			sgL1 ORF1 UNC2400			sgL1 ORF1 UNC1999
		DDX58	1	1	1	25.701	33.5782	28.5749	1.0377	1.0568	0.9038	6.069	13.4102	15.7753
		ISG15	1	1	1	32.317	34.2348	30.1206	1.1636	1.1619	0.9815	15.0584	11.9403	12.4161
		IRF7	1	1	1	27.2221	24.2414	32.0321	0.7976	0.7171	0.9064	10.5898	13.9684	9.8644
		OASL	1	1	1	103.038	147.515	130.732	0.4863	0.4274	1.1931	21.0953	39.5693	46.7031

## Sheet: Figure 6
Figure 6b	ssDNA puncta per cell	UNC2400	UNC1999	3TC d4T UNC1999	3RTi UNC1999
		0.4727	0.9101	0.5325	0.4646
		0.2872	1.0233	0.6078	0.6065
		0.3099	1.2042	0.4813	0.4195
	γ-H2AX foci/cell	UNC2400	UNC1999	3RTi	3RTi UNC1999
Figure 6d		0.8541	5.2811	0.9258	2.0973
		1.7	6.8312	1.5829	3.1889
		1.1105	6.3056	1.6647	0.7092
	Cells with micronuclei (%)	UNC2400	UNC1999	3RTi	3RTi UNC1999
Figure 6e		1.0295	10.3899	2.9905	3.202
		1.2658	13.6149	2.3486	2.54
		1.993	12.6761	1.7248	2.1067
	Cells with cGAS+ micronuclei (%)	UNC2400	UNC1999	3RTi	3RTi UNC1999
Figure 6f		0.4545	8.1096	0.5952	1.5152
		0.6329	13.7931	0.7246	1.2097
		0.2358	10.5185	0.8694	1.0417
Figure 6g
		UNC2400			UNC1999			3RTi			3RTi UNC1999			3TC D4T			3TC D4T UNC1999
Figure 6h	DDX58	1	1	1	22.5633	18.9005	28.5749	0.7081	0.9474	1.1716	11.7753	9.3175	7.7264	0.9038	1.0764	1.2705	11.9696	10.1449	12.3677
	ISG15	1	1	1	26.4424	33.1206	30.7324	0.8268	1.3953	0.9819	12.4161	14.0031	7.5733	0.8775	0.9722	1.0523	13.7649	18.3381	14.5627
	IRF7	1	1	1	24.4857	21.48	26.0321	0.7278	0.861	1.2563	12.0481	8.4011	9.8644	0.8794	0.9153	1.1931	14.1517	9.9198	12.8712

## Sheet: Fig S1
Fig S1b
		BT12														BT16
		DMSO			UNC2400 5 μM			UNC1999 2.5 μM			UNC1999 5 μM					DMSO			UNC2400 5 μM			UNC1999 2.5 μM			UNC1999 5 μM
	day 0	1	1	1	1	1	1	1	1	1	1	1	1		day 0	1	1	1	1	1	1	1	1	1	1	1	1				1	1	1
	day 7	1	1	1	0.9135	0.9345	0.9945	0.6726	0.6184	0.5451	0.415	0.4401	0.5135		day 7	1	1	1	0.9287	0.9856	0.9721	0.6273	0.5539	0.6914	0.3501	0.4327	0.5033				1	1	1
	day 14	1	1	1	0.9502	0.8814	0.9694	0.2635	0.3069	0.2531	0.2032	0.1145	0.1694		day 14	1	1	1	0.8743	0.9931	0.9253	0.2916	0.253	0.2081	0.1217	0.103	0.1656				1	1	1
		CHLA02														CHLA05
		DMSO			UNC2400 5 μM			UNC1999 2.5 μM			UNC1999 5 μM					DMSO			UNC2400 5 μM			UNC1999 2.5 μM			UNC1999 5 μM
	day 0	1	1	1	1	1	1	1	1	1	1	1	1		day 0	1	1	1	1	1	1	1	1	1	1	1	1
	day 7	1	1	1	0.8989	0.9392	0.9974	0.537	0.4951	0.366	0.3313	0.3032	0.2377		day 7	1	1	1	1.01718	0.976936	1.0689	0.632416	0.588478	0.465562	0.361531	0.39616	0.226668
	day 14	1	1	1	0.8945	1.0169	1.0746	0.1482	0.1606	0.2181	0.1165	0.078	0.1356		day 14	1	1	1	0.84849	0.920488	1.04536	0.251436	0.174123	0.223165	0.151436	0.124123	0.103449
Fig S1e		CHLA02																		CHLA05
		UNC1999 2.5μM				UNC1999 5μM				UNC2400 5μM				DMSO						UNC1999 2.5μM				UNC1999 5μM				UNC2400 5μM				DMSO
	% Apoptotic cells (AV+)	26.1	26.1	20.5	29	32.4	37.3	26.9	33	15.9	15.3	10	12.1	5.9	10.6	11.2	14.3		% Apoptotic cells (AV+)	20.5	25.1	31.6	28.9	26.2	63.2	69.6	49	14.4	13.2	18.6	15.2	13.7	20.2	22.3	13.9
		BT12																		BT16
		UNC1999 2.5μM				UNC1999 5μM				UNC2400 5μM				DMSO						UNC1999 2.5μM				UNC1999 5μM				UNC2400 5μM				DMSO
	% Apoptotic cells (AV+)	10.2	7	8.6	6.5	15.2	6.9	8.6	9.2	3.6	5.6	4	4.2	3.5	3.2	4.3	1.5		% Apoptotic cells (AV+)	13.2	12.8	11.8	13.7	13.1	16.6	15	18.6	11.8	9.2	6.8	8.1	9.5	10.6	6.9	5.5
Fig S1f		CHLA02																		CHLA05
		UNC1999 2.5μM				UNC1999 5μM				UNC2400 5μM				DMSO						UNC1999 2.5μM				UNC1999 5μM				UNC2400 5μM				DMSO
	% Viable cells (AV-/ PI-)	67.6	70.4	71	63.9	59.4	56.3	64.7	52.9	82.3	83	80.8	86.2	87.3	87.1	85.8	80.4		% Viable cells (AV-/ PI-)	78.5	61.8	55.3	69.8	68.1	29	24.5	48	85.4	77.7	76.8	83.9	85.9	78.4	77.3	85.1
		BT12																		BT16
		UNC1999 2.5μM				UNC1999 5μM				UNC2400 5μM				DMSO						UNC1999 2.5μM				UNC1999 5μM				UNC2400 5μM				DMSO
	% Viable cells (AV-/ PI-)	82.8	89.3	88.1	92.1	76	85.5	84.1	86.2	93.4	92.8	92.5	94.3	93	93.8	93.8	96.7		% Viable cells (AV-/ PI-)	81.7	84.6	86.5	85.1	83.8	82.6	84.2	75.7	86	86.2	92.4	88.2	85.8	89.6	90.6	94.4

## Sheet: Fig S2
Fig S2c
		control				UNC1999				GSK343
	DDX58	1	1	1	1	24.9362	30.6937	22.7778	13.6465	21.7572	22.5984	23.9834	19.0756
	ISG15	1	1	1	1	39.4548	30.5285	26.0936	24.6472	30.4557	22.5564	24.4452	31.0405
	IRF7	1	1	1	1	78.8131	80.1709	59.8349	44.6438	55.4793	73.4797	77.1302	61.0405
Fig S2d
		control				UNC1999				GSK343
	IFNL1	1	1	1	1	35.2248	23.1643	26.8975	23.5487	33.5844	36.4314	22.8261	29.6823
	IFNL3	1	1	1	1	35.9815	41.2057	65.89	58.0132	31.5202	34.3474	46.6282	41.5113
	IFNB1	1	1	1	1	348.267	229.857	311.13	278.125	270.789	234.958	226.827	215.126
Fig S2e
	day 6	control			UNC1999			DS3201			EPZ6438
	DDX58	1	1	1	17.1005	14.4654	24.3786	3.5131	2.9672	5.314	9.2443	7.9211	13.5368
	ISG15	1	1	1	35.2695	17.1047	30.5363	4.9687	4.1279	8.3566	17.5659	13.7995	19.1047
	OASL	1	1	1	33.4132	66.3974	35.0632	4.8682	5.8917	10.6488	14.4188	14.7592	19.6447
Fig S2f	day 12	control			UNC1999			DS3201			EPZ6438
	DDX58	1	1	1	18.3859	49.9895	23.5794	6.7282	5.5112	6.7969	7.1251	8.3706	6.5344
	ISG15	1	1	1	45.0162	42.9565	30.6183	15.7733	21.1786	17.127	21.89	22.737	15.471
	OASL	1	1	1	56.7167	132.236	46.9456	15.3065	12.0037	15.4535	15.558	13.8329	19.3949
Fig S2g
Fig S2h		sgNeg			sgEZH2 #1			sgEZH2 #2
	DDX58	1	1	1	2.9463	4.5678	5.8929	2.5037	3.7261	5.3301
	ISG15	1	1	1	2.8826	4.3485	4.8438	3.1633	7.2924	5.0326
	OAS1	1	1	1	4.2867	5.7627	7.5997	4.7716	9.7883	8.0296
	OASL	1	1	1	59.6003	84.4529	71.1697	86.6277	116.98	80.9095
Fig S2i		sgNeg			sgEZH2 #1			sgEZH2 #2
	day 0	0.05	0.05	0.05	0.05	0.05	0.05	0.05	0.05	0.05
	day 4	1.3	1.2	1.07	0.376	0.41	0.36	0.327	0.278	0.303
	day 6	5.11	4.12	4.47	1.305	0.87	1.4	0.871	0.98	1.08
Fig S2j	DDX58	UNC2400				UNC1999 1 μM				UNC1999 2.5 μM
	day 6	1	1	1	1	2.9856	2.3036	3.5872	2.5118	33.8607	26.6589	29.4164	27.2537
	day 12	1	1	1	1	25.1225	24.2993	23.8999	21.5794	58.5602	60.6241	56.9734	51.9895
	day 18	1	1	1	1	16.9016	17.627	9.8472	11.0496	8.0305	11.0131	8.2946	10.7342
	ISG15	UNC2400				UNC1999 1 μM				UNC1999 2.5 μM
	day 6	1	1	1	1	2.9563	2.347	3.0365	2.4973	36.791	33.067	39.4683	35.9356
	day 12	1	1	1	1	34.7453	36.0233	43.766	38.441	90.7775	107.864	100.404	96.619
	day 18	1	1	1	1	38.5675	41.7456	23.3067	25.4344	17.5204	22.3825	16.515	24.1242
	OASL	UNC2400				UNC1999 1 μM				UNC1999 2.5 μM
	day 6	1	1	1	1	20.144	16.8803	18.1459	15.6955	126.62	111.193	118.276	112.5
	day 12	1	1	1	1	46.8344	46.7697	50.7167	42.9456	175.908	220.94	144.236	152.65
	day 18	1	1	1	1	37.0796	32.396	12.5149	13.5906	18.9796	27.272	13.0589	13.3395

## Sheet: Fig S3
Fig S3d
	Relative enrichment over input (FC)	Alu (101F/206R)			GAPDH
	UNC2400 J2	20.77	17.67	18.37	1.08	1.52	1.65
	UNC1999 J2	67.59	77.91	82.95	0.58	3.27	1.28
	UNC2400 Igg	4.71	3.46	2.95	1.19	1.06	1.44
	UNC1999 Igg	5.46	3.44	3.28	0.99	2.04	2.55

## Sheet: Fig S6
Fig S6b
Fig S6c

## Sheet: Fig S7
Fig S7g
	Relative signal intensity (FC)	UNC2400	UNC1999
		1	6.0554
		1	3.9314

[truncated: 1 more sheets: Fig S8]
